# Supplementary material for: Easy Preparation of Liposome@PDA Microspheres for Fast and Highly Efficient Removal of Methylene Blue from Water
Source: Int J Mol Sci. 2021 Nov 3;22(21):11916. doi: 10.3390/ijms222111916 (PMC8584841; doi:10.3390/ijms222111916)
Supplement: Supplementary file 1 [file ijms-22-11916-s001.zip]

Archive with 1 entries (1 files):
- ijms-1434456-supplementary.pdf
